# Supplementary material for: Lidocaine Enhanced Antitumor Efficacy and Relieved Chemotherapy-Induced Hyperalgesia in Mice with Metastatic Gastric Cancer
Source: Int J Mol Sci. 2025 Jan 19;26(2):828. doi: 10.3390/ijms26020828 (PMC11766172; doi:10.3390/ijms26020828)
Supplement: Supplementary file 1 [file ijms-26-00828-s001.zip]

Archive with 1 entries (1 files):
- ijms-3419952-supplementary.pdf
